# Supplementary material for: Natural variation of piRNA expression affects immunity to transposable elements
Source: PLoS Genet. 2017 Apr 27;13(4):e1006731. doi: 10.1371/journal.pgen.1006731 (PMC5407775; doi:10.1371/journal.pgen.1006731)
Supplement: S1 Table — (XLS) [file pgen.1006731.s017.xls]

## Sheet: all_tes
Table S1. Differential expression analysis of the abundance of TE-specific small RNAs in strong (MIsy and wK) versus weak (Zola and Paris) R-strains
TE	logFC	logCPM	P-value	Padj-value (BH correction)
gypsy12	3.81207	10.6478	1.04658e-05	0.00124543
I-element	2.33216	9.72009	0.000986297	0.0586847
TART-C	2.19229	6.23513	0.0111688	0.393773
R2-element	1.75927	9.68088	0.0132361	0.393773
Tirant	-2.13614	11.3899	0.0197858	0.470902
McClintock	1.43775	12.3156	0.0778024	0.979801
FB	1.51492	9.35937	0.0915429	0.979801
Burdock	-1.18858	12.6683	0.0966983	0.979801
G5A	1.20999	9.23002	0.125195	0.979801
Bari1	-1.29944	12.2224	0.129621	0.979801
G5	1.17291	9.11032	0.136334	0.979801
Circe	-1.18159	14.466	0.159986	0.979801
gypsy	1.08754	12.3101	0.161161	0.979801
TART-B	-1.53125	13.6136	0.162058	0.979801
pogo	-1.00205	11.684	0.164706	0.979801
flea	-1.11891	13.0945	0.178964	0.979801
mariner2	0.769783	5.09042	0.186142	0.979801
G6	1.02366	13.1826	0.189951	0.979801
gtwin	0.893636	13.0334	0.228288	0.979801
NOF	-0.911752	11.5513	0.230329	0.979801
1731	-1.07362	13.7287	0.242165	0.979801
transib4	0.602434	4.61748	0.254341	0.979801
X-element	-0.843408	14.3418	0.276335	0.979801
Quasimodo	0.802787	13.1954	0.282584	0.979801
R1-2	0.667667	6.41022	0.290124	0.979801
TAHRE	0.82106	14.2406	0.291994	0.979801
HB	0.66338	6.29208	0.29323	0.979801
ZAM	-0.71861	11.1595	0.325451	0.979801
hobo	-0.726258	11.5456	0.330298	0.979801
G3	0.633446	7.2726	0.332063	0.979801
hopper	0.780547	10.4887	0.334709	0.979801
297	-0.703935	13.8255	0.335445	0.979801
NT_invader6	-0.719008	12.8027	0.339112	0.979801
rover	-0.78352	13.2828	0.345583	0.979801
Tc1	0.547522	5.62998	0.368238	0.979801
transib1	-0.670444	8.0971	0.400944	0.979801
S2	0.560433	6.05396	0.401269	0.979801
Rt1c	0.635408	10.0388	0.410244	0.979801
Rt1a	-0.58684	14.0599	0.445133	0.979801
Doc4-element	0.470378	7.17594	0.446492	0.979801
gypsy11	0.559605	6.17599	0.451674	0.979801
jockey2	-0.564966	9.92845	0.452374	0.979801
G4	-0.542453	11.1387	0.463732	0.979801
transib3	0.456902	5.24808	0.464502	0.979801
Osvaldo	0.651131	10.1069	0.467779	0.979801
Q-element	-0.44282	6.78325	0.474522	0.979801
diver2	0.501382	12.4095	0.478923	0.979801
Fw3	-0.455354	6.93342	0.490864	0.979801
G2	0.433724	12.9653	0.491109	0.979801
invader3	0.494317	11.854	0.511627	0.979801
copia	0.583001	13.6435	0.521834	0.979801
Stalker2	0.505126	13.3243	0.522835	0.979801
Dm88	-0.459225	11.646	0.525448	0.979801
Max-element	-0.408445	15.5712	0.530433	0.979801
Juan	0.587052	12.0885	0.531372	0.979801
412	-0.441741	13.9816	0.531981	0.979801
looper1	-0.495529	9.10818	0.538396	0.979801
Tc1-2	0.420371	9.76461	0.540251	0.979801
HMS-Beagle	0.45637	13.3587	0.547077	0.979801
GATE	-0.372436	15.5792	0.564187	0.979801
HMS-Beagle2	0.446666	13.0874	0.567311	0.979801
opus	-0.43465	14.2972	0.584803	0.979801
Helena	0.440716	9.39363	0.595252	0.979801
gypsy7	-0.359375	8.8433	0.601342	0.979801
Doc	-0.402542	14.83	0.614767	0.979801
BS3	0.365702	9.9351	0.6254	0.979801
gypsy4	-0.37849	13.3519	0.635314	0.979801
baggins	0.334178	13.9653	0.636232	0.979801
G-element	0.374338	13.2949	0.636671	0.979801
gypsy5	0.334543	11.1888	0.637112	0.979801
INE-1	-0.341469	11.1111	0.653735	0.979801
diver	-0.326889	12.3016	0.662974	0.979801
invader4	-0.337353	11.2066	0.66506	0.979801
F-element	-0.305717	15.1686	0.66627	0.979801
BS	-0.327879	13.4682	0.670174	0.979801
3S18	-0.2775	13.1923	0.68361	0.979801
frogger	0.293341	5.8592	0.685163	0.979801
Tc3	0.230048	5.08028	0.687777	0.979801
Ivk	-0.288534	12.4962	0.689385	0.979801
rooA	0.304759	13.7865	0.6949	0.979801
Doc3-element	0.264748	13.2322	0.699172	0.979801
HeT-A	-0.479498	14.2039	0.701532	0.979801
accord	-0.250409	11.1841	0.702574	0.979801
jockey	-0.275555	13.2673	0.704567	0.979801
gypsy10	0.299821	11.8436	0.724882	0.979801
transib2	0.240221	11.9366	0.746227	0.979801
roo	-0.220971	16.3958	0.747203	0.979801
invader1	-0.242958	12.8032	0.752493	0.979801
S-element	0.209205	12.2834	0.76009	0.979801
mdg1	0.220608	14.0536	0.761484	0.979801
Stalker3T	0.205248	9.61682	0.762755	0.979801
Transpac	-0.211845	10.609	0.771535	0.979801
gypsy8	0.213697	11.2105	0.781381	0.979801
gypsy6	-0.175234	12.9949	0.797645	0.979801
Stalker	0.179766	12.2421	0.816806	0.979801
Stalker4	-0.158988	11.2039	0.834242	0.979801
gypsy3	-0.162334	12.2509	0.841066	0.979801
Cr1a	-0.146496	14.5646	0.850576	0.979801
accord2	0.137463	11.6298	0.852712	0.979801
micropia	0.152894	12.8714	0.861109	0.979801
17.6	-0.126753	13.0611	0.862253	0.979801
Tabor	-0.125101	12.8975	0.866302	0.979801
1360	-0.118328	14.1367	0.872493	0.979801
Doc2-element	0.0981867	11.9232	0.881963	0.979801
mdg3	-0.102817	12.4625	0.88768	0.979801
aurora-element	0.0793714	11.6018	0.912409	0.979801
invader2	-0.0685531	11.9384	0.919788	0.979801
R1A1-element	0.0621076	15.8485	0.92551	0.979801
hopper2	0.075661	10.0786	0.928653	0.979801
Idefix	-0.0583069	12.2814	0.933043	0.979801
TART-A	-0.0593646	13.1494	0.934772	0.979801
Porto1	-0.0573319	9.87772	0.935635	0.979801
springer	-0.0512516	12.0287	0.941918	0.979801
gypsy9	-0.0465852	6.69147	0.942277	0.979801
Fw2	-0.0453344	7.67073	0.946866	0.979801
gypsy2	0.0242431	12.6482	0.972203	0.997346
Tom1	0.0177727	4.76652	0.980726	0.997491
blood	0.00253393	14.1105	0.997174	0.999969
Rt1b	-3.07747e-05	15.3595	0.999969	0.999969
