# Supplementary material for: Natural variation of piRNA expression affects immunity to transposable elements
Source: PLoS Genet. 2017 Apr 27;13(4):e1006731. doi: 10.1371/journal.pgen.1006731 (PMC5407775; doi:10.1371/journal.pgen.1006731)
Supplement: S2 Table — (XLS) [file pgen.1006731.s018.xls]

## Sheet: Genomic Release BDGP r.6
Table S2: Identification of ancestral I-element insertions in genomes of Paris, Misy, and wK D. melanogaster R strains
* The Start and End positions of known insertions according to Flybase r6.03 (BDGP r.6)
annotation; otherwise, these positions correspond to the predicted insertion interval
** The names of known insertions according to Flybase r6.03 (BDGP r.6)
or UCSC; non-reference - predicted novel insertions of I-element
*** The size of I-element insertion, if known: partial (truncated) or full-size
+ strain-specific insertions
? Putative false-negative position
Chromosome	Start*	End*	Strand	Annotation**	Type***	Paris	Misy	wK	Commentary
chr2L	176392	176512	-	I{}279	truncated	+	+	+
chr2L	3545038	3545039	+	I{}drm[1]	truncated	+	+	+
chr2L	1429349	1429668	+	non-reference				+
chr2L	1826576	1826577	.	non-reference				+
chr2L	1995664	1995911	+	non-reference				+
chr2L	14492550	14492551	.	I{}noc{Sco-lice}		+	+	+
chr2L	15970221	15970647	+	non-reference				+
chr2L	21395008	21395730	-	I{}490	truncated	+	+	+
chr2L	21413145	21416189	+	I{}1677	truncated	+	+	+
chr2L	22121482	22121602	-	I{}6055	truncated	+	+	+
chr2L	22207528	22207537	-	non-reference				+	heterochromatin
chr2L	22254584	22254732	-	I{}2112	truncated	+	+	+
chr2L	22321058	22321780	-	I{}2331	truncated	+	+	+
chr2R	1077157	1077158	+	I{}rl[IR1]	truncated	+	+	+
chr2R	4663951	4664051	+	I{}3121	truncated	+	+	+
chr2R	5136521	5137994	+	I{}2880	truncated	+	+	+
chr2R	5315423	5315718	+	I{}3122	truncated	+	+	+
chr2R	5348600	5348974	+	I{}651	truncated	+	+	+
chr2R	5444805	5446285	+	I{}3125	truncated	+	+	+
chr2R	5951528	5952020	-	I{}706	truncated	+	+	+
chr2R	5968067	5968271	-	I{}5736	truncated	+	+	+
chr2R	8416495	8417045	+	I{}777	truncated	+	+
chr2R	9698552	9698880	+	non-reference				+
chr2R	14811441	14811676	+	non-reference				+
chr3L	1887968	1888365	+	non-reference				+
chr3L	4776843	4776985	-	non-reference				+
chr3L	4979862	4979963	+	non-reference				+
chr3L	5122063	5124611	+	UCSC		+	+	+
chr3L	6967878	6968186	-	non-reference				+
chr3L	8791330	8796682	+	I{}960	full-size			+
chr3L	12051754	12052041	+	non-reference				+
chr3L	14431000	14431057	-	non-reference				+
chr3L	15641175	15641238	+	non-reference				+
chr3L	15885461	15885462	.	non-reference				+
chr3L	20691859	20692179	+	non-reference				+
chr3L	20852953	20853163	-	non-reference				+
chr3L	20987013	20987186	-	non-reference				+
chr3L	21365892	21371264	-	I{}1078	full-size			+
chr3L	21399706	21399861	+	non-reference				+
chr3L	23850584	23852404	+	UCSC	truncated	+	?		Fig. S5. Most likely, this is a false-negative position in Misy, since unique small RNAs corresponding to annotated I-fragment, are found here in Misy as well.
chr3L	25893348	25894628	+	UCSC	truncated		+		Fig. S5
chr3R	553985	553986	+	non-reference		+			Fig. S5
chr3R	3146045	3146046	.	non-reference				+	ML#115
chr3R	6133726	6133936	+	non-reference				+
chr3R	5374720	5374811	-	I{}5202	truncated	+	+	+
chr3R	10255432	10257395	-	I{}sirt6[iso-1]a	truncated			+
chr3R	10274160	10274179	+	non-reference				+
chr3R	10675079	10675117	-	reference		+	+	+
chr3R	13291589	13291590	.	non-reference				+
chr3R	13375532	13375856	+	I{}1353		+	+	+
chr3R	16418941	16419072	+	non-reference				+
chr3R	21419622	21419928	-	non-reference				+
chr3R	31690724	31691024	+	non-reference				+
chr4	143749	147932	+	I{}1487	truncated	+	+	+
chrX	15326739	15326927	+	I{}137	truncated	+	+	+
chrX	20144153	20144204	-	I{}4903	truncated	+	+	+
chrX	20349792	20349943	+	I{}4933	truncated	+	+	+
