# Supplementary material for: Natural variation of piRNA expression affects immunity to transposable elements
Source: PLoS Genet. 2017 Apr 27;13(4):e1006731. doi: 10.1371/journal.pgen.1006731 (PMC5407775; doi:10.1371/journal.pgen.1006731)
Supplement: S3 Table — (XLS) [file pgen.1006731.s019.xls]

## Sheet: Table S
Table S3 piRNA factor polymorphism in Paris, Misy and Ral D. melanogaster strains
	AA position	AA substitution relative to reference protein in UniProt	Paris	Misy	RAL-313	RAL-332	RAL-358	RAL-362	RAL-375	RAL-379	RAL-380	RAL-391	RAL-399	RAL-427	RAL-437	RAL-555	RAL-703	RAL-705	RAL-707	RAL-712	RAL-714	RAL-732	RAL-852	RAL-882
Piwi
	2	N->D																										Legend:		Polymorphic sites in the protein sequences
	15	E->D																												The sequence is absent in the assemled draft genome
	33	F->S																											V->A	Substitution of amino-acid resiude to the amino-acid with similar physico-chemical properties
	54	R->G																											D->G	Substitution of amino-acid resiude to the amino-acid with differ physico-chemical properties
	67	T->P																											Q->T	Strain Paris-specific amino-acid substitutions
	80	N->D
	84	A->V
	122	E->V
	124	S->T
	182	F->I
	276	A->T
	548	A->V
Acinus
	114	K->M
	116	V->A
	119	D->N
	124	E->K
	150	D->G
	155	A->T
	162	D->E
	180	T->N
	248	Q->E
	387	A->V
	408	P->T
	417	Q->H
	421	S->N
Ago1
	33	V->L
Ago2
	46	P->A
	49	L->Q
	52	P->Q
	54	Q->P
	55	Q->H
	67	S->G
	68	S->W
	199	E->D
	322	S->P
	330	Q->E
	345	S->P
	783	S->W
	835	T->A
	854	S->T
	866	D->E
Ago3
	451	S->G
Asterix
	42	S->C
	144	R->P
	152	L->P
	155	T->A
	158	E->K
	159	H->P
Aub
	8	V->G
	193	N->T
	524fs	frameshift
	531	E->V
	532	E->S
	534	P->T
	536	D->Y
	537	R->D
	538	N->K
	551	N->K
	685	A->S
	755	S->T
CG9754
	30	G->A
	112	L->V
	174	T->M
	233	N->K
	241	D->G
	259	R->Q
	307	Q->H
	307	Q->P
Cutoff
	281	H->N
	296	S->Y
	374	T->I
GasZ
	28	K->E
	86	H->Q
	117	T->S
	164	L->V
	198	V->L
	380	Q->K
	386	V->M
HEN1
	7	I->S
Hls
	47	L->M
	156	A->G
	325	Q->H
	351	A->V
	918	I->V
	1064	M->T
	1188	H->N
	1234	C->S
	1244	V->I
Mael
	187	T->A
	232	F->S
	284	A->P
	449	S->C
Armi
	147	K->N
	255	H->A
	433	V->A
	522	T->K
	527	I->V
	905	S->L
	920	R->W
	971	L->V
	1137	V->I
	1163	V->M
	1164	I->V
	1186	D->H
Rhino
	5	H->R
	106	P->T
	131	N->D
	173	N->S
	158	S->I
	187	I->T
	188	Q->H
	196	L->W
	198	E->K
	213	P->H
	219	L->P
	247	L->C
	248	Q->T
	284	E->G
	292	K->M
	329	V->L
	339	K->T
	346	D->N
	352	M->I
	366	K->E
Set1b
	5	P->S
	133	S->I
	136	D->E
	146	A->P
	276	Q->L
	378	N->S
	399	H->R
Squash
tsunagi
Vreteno
	14	D->N
	35	K->N
	38	M->V
	46	D->G
	139	T->S
	153	A->P
	169	T->N
	186	D->E
	247	T->P
	283	N->D
	311	G->C
	316	K->R
	416	R->S
	494	F->L
	522	C->F
	536	I->L
	537	Q->K
	553	T->S
	655	K->N
	658	P->L
Zuccini
	26	T->I
	117	L->I
	225	D->E
CG3689
	37	T->I
Dcr1
	75	S->T
	134	S->R
	161	M->I
	165	P->L
	205	T->S
	416	M->L
	443	N->Y
	444	R->K
	468	T->S
	702	A->S
	735	Q->L
	796	S->C
	803	A->V
	846	A->T
	1127	D->Y
	1300	D->Y
	1313	R->P
	1323	D->N
	1332	A->V
	1338	P->A
	1339	T->I
	1345	L->I
	1452	A->G
	1599	A->T
	1685	E->D
	1687	I->M
	1690	E->Q
	1694	S->P
	1925	L->F
	1944	G->A
Dcr2
	207	E->G
	614	H->N
	674	S->A
	690	V->G
	839	G->D
	860	G->P
	892	P->R
	1164	K->R
	1301	I->M
	1326	I->V
	1414	G->S
	1434	Y->F/S
	1494	M->I
	1547	G->D
His2av
	13	A->V
	15	A->G
	18	V->K
	22	A->N
Loqs, isoB
Mago
	55	Q->H
Pacman
	312	G->N
	359	N->S
	931	P->S
	957	Y->C
	988	M->TX
	1024	E->D
	1043	I->V
	1156	R->G
	1168	V->D
	1202	S->D
	1230	E->D
	1355	L->LQQEAQ
	1357	Q->QEAQQQ
	1506	G->S
	1510	V->I
	1561	A->T
	1610	P->S
R2D2
	77	M->I
	85	L->V
	86	D->G
	87	E->D
	116	V->I
	196	S->L
	283	L->F
	293	A->G
RNPS1
	35	R->P
	50	S->V
	51	D->G
	53	R->H
	339	G->C
Shutdown
	102	N->K
	191	Y->F
	267	T->I
	455	A->D
