# Supplementary material for: Natural variation of piRNA expression affects immunity to transposable elements
Source: PLoS Genet. 2017 Apr 27;13(4):e1006731. doi: 10.1371/journal.pgen.1006731 (PMC5407775; doi:10.1371/journal.pgen.1006731)
Supplement: S4 Table — (XLS) [file pgen.1006731.s020.xls]

## Sheet: Sheet1
Table S4: Primers used in the study (5'- to - 3')
name/target	orientation	sequence
rp49	forward	ATGACCATCCGCCCAGCATAC
	reverse	GCTTAGCATATCGATCCGACTGG
42AB-I-4F-4R	forward	TGTTTACCCAGAATGATGTTGAAATATAAGATG
	reverse	CACTGACTACGGTGCCTACAGCTATG
42AB-I-1F-1R	forward	ACGTCTCCCTTTCCAGATCTCC
	reverse	TAAGAAGGACACAAAGGGGCTTC
42AB-I-3F-3R	forward	CGCGAAAACTAATTTCACTTAATCC
	reverse	CACATTAAGTCCTGAAAGTCTACACG
42AB-1 cluster	forward	CGTCCCAGCCTACCTAGTCA
	reverse	ACTTCCCGGTGAAGACTCCT
42AB-2 cluster	forward	CCGCATTGATTTGTAACGTGTAAC
	reverse	CCACACCCGGCCTCTAAAG
ML134_f	forward	GGGTTTATTTCGATTGGTCCTGC
ML134_f3	forward	CAGAGTCACCTCGTTGTCGC
ML134_r1	reverse	TTCGGATGCTGGTACCACAC
ML134_r2	reverse	TTCCCTCATTCCGAACAGCC
ML134_r3	reverse	TTACGTTGTGGGAGGTGGGT
ML75_f1	forward	TTGCGTAGATTCTGGACACTCC
ML75_r1	reverse	TATGCTACGCCCCCAAATCTG
ML75_f2	forward	TCGCAAAGCCAACAGTTATAGC
ML75_r2	reverse	AGTTCGAATGTATGGTAAGGCC
ML76_f1	forward	TTAGGTATGCTGAGCCGCATAG
ML76_r1	reverse	ATTACCAGCTTGTCCGTTTTGC
ML76_f2	forward	TGTAGTCTCGTACTCGGACTGT
ML76_r2	reverse	GCAGTCGTTGGTTTGAAAAGCT
tj	forward	GCTCATCACCACCATCACGGACA
	reverse	TGGTGCGGATACTTGCTCTGCTG
egl	forward	GCCCAGACCAGCAAGAGCATTGTG
	reverse	CGTTCTCGTTCGGCTCTTGTTCATC
HeT-A	forward	GGAGTGATGAGCGGCGGAAA
	reverse	CCAGGCAAGCGGACAAACGA
